# Supplementary material for: The Usefulness of the Navigation System to Reconstruct Orbital Wall Fractures Involving Inferomedial Orbital Strut
Source: J Clin Med. 2023 Jul 28;12(15):4968. doi: 10.3390/jcm12154968 (PMC10419887; doi:10.3390/jcm12154968)
Supplement: Supplementary file 1 [file jcm-12-04968-s001.zip]

Archive with 1 entries (1 files):
- jcm-2469602-supplementary.pdf
